# Supplementary material for: Direct detection and identification of periprosthetic joint infection pathogens by metagenomic next-generation sequencing
Source: Sci Rep. 2023 May 16;13:7897. doi: 10.1038/s41598-023-35215-3 (PMC10188433; doi:10.1038/s41598-023-35215-3)
Supplement: Supplementary file 2 — Supplementary Information 2. [file 41598_2023_35215_MOESM2_ESM.xlsx]

## Sheet: Sheet1
Sample Number	Classification (PJI=prostethic joint infection, AF=aseptic failure)	Deep-Tissue Culture Results (# positive/total # collected)	Synovial Fluid Culture Results (0 = no growth)	mNGS Results of Deep-Tissue（0=negative）	mNGS Results of Synovial Fluid（0=negative）	Age (years)	BMI (Kg/m2)	Gender	Joint (K=knee, H=hip)	Sinus Tract (0=no, 1=yes)	Abscess(0=no, 1=yes)	ESR (mm/h)	CRP (mg/L)	Synovial Fluid-WBC count (cells/uL nd=not done)	Synovial Fluid-PMN (%)
7	PJI	0/3	0	Cutibacterium acnes	Cutibacterium acnes	56	21	M	K	0	1	35	45.7	29520	86
15	PJI	0/4	0	0	Cutibacterium acnes	74	22	F	H	1	0	31	17.1	33864	93
16	PJI	0/3	0	Pseudomonas aeruginosa	Pseudomonas aeruginosa	81	19	F	K	0	0	24	29.8	130200	93
34	PJI	0/3	0	Corynebacterium kutscher	Corynebacterium kutscher	78	16	M	H	1	0	114	105.1	77210	91
36	PJI	0/4	0	Enterobacter cloacae	Enterobacter cloacae	72	25	M	K	0	0	28	13.8	3495	81
39	PJI	0/3	0	Staphylococcus cohnii	Staphylococcus cohnii	69	19	F	K	0	1	50	24.8	8992	97
42	PJI	0/4	0	Streptococcus lactis	Streptococcus lactis	60	20	M	H	0	0	45	32.2	10586	96
43	PJI	0/3	0	Serratia marcescens	Serratia marcescens	62	20	M	K	0	1	97	38.5	35826	91
48	PJI	0/4	0	Aspergillus flavus	0	84	21	F	K	1	0	30	9.4	1556	89
50	PJI	0/3	0	Staphylococcus warneri	Staphylococcus warneri	67	27	M	H	0	0	9	39.3	12351	86
53	PJI	0/5	0	Corynebacterium jeikeium	Corynebacterium jeikeium	63	26	F	K	0	0	9	6.4	34319	87
54	PJI	0/4	0	Pseudomonas aeruginosa	0	76	28	M	K	0	1	47	239.9	42681	92
59	PJI	0/3	0	Klebsiella pneumoniae	Klebsiella pneumoniae	69	32	F	K	0	0	55	80.1	65426	88
68	PJI	0/5	0	Mycobacterium tuberculosis	Mycobacterium tuberculosis	51	26	F	H	1	0	19	6.5	1230	82
71	PJI	0/3	0	Streptococcus pneumoniae	0	67	25	F	K	0	1	74	43.6	17975	85
72	PJI	0/5	0	Staphylococcus lentus	Staphylococcus haemolyticus, Staphylococcus capitis	68	33	F	K	0	0	17	31.3	90005	78
74	PJI	0/3	0	Finegoldia magna	Finegoldia magna	44	20	F	H	0	0	36	24	24677	84
80	PJI	0/3	0	Klebsiella pneumoniae	Klebsiella pneumoniae	55	24	F	K	0	0	22	12.7	12587	92
83	PJI	0/3	0	Enterococcus faecalis	Enterococcus faecalis	58	27	M	K	0	1	26	40.4	36765	79
84	PJI	0/4	0	Anaerococcus prevotii	Anaerococcus prevotii	76	29	F	K	0	0	75	53.3	60543	94
91	PJI	0/3	0	Staphylococcus haemolyticus	Staphylococcus haemolyticus	72	17	M	K	1	0	50	29.7	14377	95
